# Supplementary material for: Grief Iconography between Italians and Americans: A Comparative Study on How Mourning Is Visually Expressed on Social Media
Source: Behav Sci (Basel). 2021 Jul 20;11(7):104. doi: 10.3390/bs11070104 (PMC8301040; doi:10.3390/bs11070104)
Supplement: Supplementary file 1 [file behavsci-11-00104-s001.zip]

Archive with 1 entries (1 files):
- behavsci-1180021-supplementary.pdf
